# Supplementary material for: Genome-Wide Identification of Aqp Family Related to Spermatogenesis in Turbot (Scophthalmus maximus)
Source: Int J Mol Sci. 2023 Jul 21;24(14):11770. doi: 10.3390/ijms241411770 (PMC10380888; doi:10.3390/ijms241411770)
Supplement: Supplementary file 1 [file ijms-24-11770-s001.zip]

Archive with 1 entries (1 files):
- ijms-2491562-supplementary.pdf
